# Supplementary material for: Relationship between Malondialdehyde Serum Levels and Disease Features in a Full Characterized Series of 284 Patients with Systemic Lupus Erythematosus
Source: Antioxidants (Basel). 2023 Jul 31;12(8):1535. doi: 10.3390/antiox12081535 (PMC10451961; doi:10.3390/antiox12081535)
Supplement: Supplementary file 1 [file antioxidants-12-01535-s001.zip]

Archive with 1 entries (1 files):
- antioxidants-2500493-supplementary.pdf
